# Supplementary material for: Impedance biosensor for real-time monitoring and prediction of thrombotic individual profile in flowing blood
Source: PLoS One. 2017 Sep 18;12(9):e0184941. doi: 10.1371/journal.pone.0184941 (PMC5602635; doi:10.1371/journal.pone.0184941)
Supplement: S1 Dataset — (XLSX) [file pone.0184941.s001.xlsx]

## Sheet: Foglio1
ID	case 1	case 2	case 3	case 4	date	BLOOD σ (S/m)	CLOT σ (S/m)	Result FUSEIT	V FUSEIT (μm3)	| Z | INIT (Ω)	Maximum Intensity	Absolute THRESHOLD	V THRESHOLDING (μm3)	Maximum Height (μm)	V FUSEIT / V THRESHOLDING	Impedance Increasing (%) at t = 300 s	case 1	case 2	case 3	case 4	CASE	Impedance Increasing > 10 % (s)	case 1	case 2	case 3	case 4		V FUSEIT (μm3)	V THRESHOLDING (μm3)
1		1			2015-12-09	1.0025	0.125312	47711	44123.1	5905.41	255	72	46719	44	0.944437	12.82		12.82			2	227.5		227.5				44123.1	46719
2		1			2016-04-13	1.0193	0.127413	150498	139181	6801.24	163	43	124872	33	1.11459	16.05		16.05			2	195.55		195.55				139181	124872
3		1			2016-06-08	0.53361	0.0667013	71158	65806.9	14519.1	153	60	106231	27.5	0.619472	18.04		18.04			2	206.18		206.18				65806.9	106231
4		1			2016-06-08	0.48618	0.0607725	68960	63774.2	15610.8	255	127	74175.4	46.5	0.859775	17.81		17.81			2	222.18		222.18				63774.2	74175.4
5	1				2016-06-16											5.53	5.53				1	310	310					304695	302966
6	1				2016-06-16											8.45	8.45				1	310	310					230360	234466
7			1		2016-06-20	0.45063	0.0563287	329471	304695	17195	255	73	302966	49.5	1.00571	38.89			38.89		3	172.44			172.44			304832	340853
8				1	2016-06-20											58.31				58.31	4	42.08				42.08		237397	204689
9		1			2016-06-24	0.60973	0.0762162	249092	230360	12800.9	150	25	234466	48	0.982488	16.12		16.12			2	199.47		199.47				266874	294271
10		1			2016-06-24	0.43617	0.0545213	329619	304832	17757.4	96	34	340853	46.5	0.89432	17.44		17.44			2	228.52		228.52				240277	290585
11				1	2016-06-24											98.94				98.94	4	84.92				84.92		108840	115752
12			1		2016-06-24	0.62339	0.0779237	256701	237397	12415.8	63	18	204689	49	1.1598	27.03			27.03		3	165.83			165.83			234021	259288
13				1	2016-06-27											52.61				52.61	4	102.04				102.04		136823	143743
14			1		2016-06-27	0.38066	0.0475825	288575	266874	20350.9	255	55	294271	50	0.906898	29.97			29.97		3	147.96			147.96			236005	210950
15				1	2016-06-27											68.48				68.48	4	38.77				38.77		166872	180399
16			1		2016-06-27	1.0072	0.1259	259815	240277	14397.7	162	57	290585	50	0.826874	32.17			32.17		3	138.22			138.22			67185.8	81130.3
17			1		2016-06-29	0.59337	0.0741712	117690	108840	13158	61	24	115752	41	0.940281	25.21			25.21		3	169.46			169.46			115937	123106
18			1		2016-06-29	0.56333	0.0704162	253050	234021	13903.1	58	20	259288	50	0.902549	38.16			38.16		3	136.04			136.04			73440.2	108452
19			1		2016-06-29	0.53547	0.0669338	147949	136823	14573.1	64	22	143743	41.5	0.951858	22.41			22.41		3	158.25			158.25			197439	201177
20		1			2016-06-29	0.39595	0.0494938	255196	236005	19608.4	250	88	210950	50	1.11877	15.96		15.96			2	226.05		226.05				305786	344770
21		1			2016-06-29	0.51632	0.06454	180441	166872	15144	75	27	180399	39.5	0.925015	19.31		19.31			2	233.86		233.86				258373	307616
22				1	2016-07-14											48.96				48.96	4	94.06				94.06		139181	201416
23		1			2016-07-14	0.60822	0.0760275	72649	67185.8	12875.1	187	80	81130.3	27.5	0.828122	14.54		14.54			2	209.61		209.61
24			1		2016-07-14	0.33378	0.0417225	125364	115937	23462.4	255	36	123106	34.5	0.941765	26.81			26.81		3	172.62			172.62			correlazione	0.964004
25			1		2016-07-14	0.64804	0.081005	79412	73440.2	11940.2	103	52	108452	37	0.677167	38.39			38.39		3	155.22			155.22			Pearson	0.964004
26			1		2016-08-04	0.43692	0.054615	213494	197439	16609.5	74	34	201177	50	0.98142	29.01			29.01		3	168.64			168.64
27			1		2016-08-04	0.62222	0.0777775	330651	305786	12460.3	58	17	344770	43.5	0.886928	31.87			31.87		3	162.63			162.63
28		1			2016-08-05	0.56296	0.07037	279383	258373	13767.8	192	79	307616	50	0.83992	17.39		17.39			2	189.4		189.4
29			1		2016-08-05	0.65704	0.08213	150498	139181	12735.7	206	80	201416	50	0.691011	33.86			33.86		3	164.56			164.56							thr	0.15	fuseit	0.1
30	1				2016-08-05											7.6	7.6				1	310	310									46719	7007.85	44123.1	4412.31	44123.1
31	1				2016-08-05											8.62	8.62				1	310	310									124872	18730.7	139181	13918.1	139181
																																106231	15934.6	85806.9	8580.69	85806.9
																																74175.4	11126.3	63774.2	6377.42	63774.2
tot	tot	tot	tot	tot		m	m		m	m	m	m	m	m	m		m	m	m	m			m	m	m	m						302966	45444.9	304695	30469.5	304695
31	4	10	12	5		0.591954	0.0739943		178965	14454.2	154.091	51.0455	195347	43.5682	0.909053		7.55	16.548	31.1483	65.46			310	213.832	159.323	72.374						234466	35169.9	230360	23036	230360
% tot	%	%	%	%		s	s		s	s	s	s	s	s	s		s	s	s	s			s	s	s	s						340853	51127.9	304832	30483.2	304832
100	12.9032	32.2581	38.7097	16.129		0.192308	0.0240385		87307	3928.67	77.9767	28.921	91879.9	7.47105	0.134676		1.41866	1.87554	5.42571	20.1155			0	15.7637	12.6264	29.8107						204689	30703.3	237397	23739.7	237397
																																294271	44140.7	266874	26687.4	266874
V FUSEIT (μm3)		m	m																													290585	43587.7	240277	24027.7	240277
		157651	196726																													115752	17362.9	108840	10884	108840
		s	s																													259288	38893.3	234021	23402.1	234021
		95440.5	79638.1																													143743	21561.5	136823	13682.3	136823
V THRESHOLDING (μm3)		m	m																													210950	31642.5	236005	23600.5	236005
		170741	215851																													180399	27059.9	166872	16687.2	166872
		s	s																													81130.3	12169.6	67185.8	6718.58	67185.8
		101350	81872.7																													123106	18465.9	115937	11593.7	115937
																																108452	16267.8	87440.2	8744.02	87440.2
																																201177	30176.6	197439	19743.9	197439
																																344770	51715.5	305786	30578.6	305786
																																307616	46142.5	258373	25837.3	258373
																																190416	28562.4	146181	14618.1	146181
